# Supplementary material for: Hypertension and Dental Implants: A Systematic Review and Meta-Analysis
Source: J Clin Med. 2024 Jan 16;13(2):499. doi: 10.3390/jcm13020499 (PMC10816909; doi:10.3390/jcm13020499)
Supplement: Supplementary file 1 [file jcm-13-00499-s001.zip]

Archive with 1 entries (1 files):
- jcm-2809975-supplementary.pdf
